# Supplementary material for: Timing is everything: early degradation of abscission layer is associated with increased seed shattering in U.S. weedy rice
Source: BMC Plant Biol. 2011 Jan 14;11:14. doi: 10.1186/1471-2229-11-14 (PMC3025945; doi:10.1186/1471-2229-11-14)
Supplement: Additional File 2 — Average BTS values across floral and grain development. Average BTS values for each individual at -5. 0, 5, 10, 15, 20, 25 and 30 days after flowering, recorded in grams. [file 1471-2229-11-14-S2.XLS]

## Sheet: Sheet1
				Days After Flowering
Group	Study ID	-5	0	5	10	15	20	25	30
Weedy rice
	SH_1A09 *	230.6	221	195.6	152.7	2.3	0	0	0
	SH_1A08 *	204.4	187.5	173.4	35.2	5.8	0	0	0
	BHA1_1B08 *	221.1	212.8	192.6	153.2	4.5	0	0	0
	BHA1_1B02	182.5	167.9	135.4	103.3	0	0	0	0
	BHA1_1A05 *	217.1	207.3	185.9	57.2	16.9	0	0	0
	BHA1_1C04	190.7	178.1	135.8	6.7	0	0	0	0
	MXSH_1B06 *	244.2	236.9	239.4	186.1	194.9	146.6	71.8	40.3
Wild Asian rice
	2F02 *	228	195.4	172	144.4	14.5	0	0	0
	2C12	188.3	168.5	151.7	147.9	6.28	0	0	0
	2C04	195.4	176.3	162.2	162.8	4.93	0	0	0
	2C02	150.2	136.8	124.4	121	76.7	13.2	0	0
	2C09	128.4	127.7	116.7	104.1	6.37	0	0	0
Cultivated rice
tropical japonica	3B09	195.2	187.6	175.5	185.3	22.3	19.1	18.1	18.9
	3B12	198.2	179.6	147.5	166	112.9	66.1	83.8	68.4
indica	3C05	234.3	230.7	203.3	223.8	75.8	50.4	58.6	44.8
	3A09 *	201.2	184.3	148.9	172.8	53.6	63.5	44.6	56.3
	3A11 *	224.3	225.4	212	184.5	136.5	136.7	119.3	123.2
	2B02	215.8	197.2	181.2	161.3	155.1	61.7	34.7	30.2
aus	2B03	231.1	213	207.4	134.3	35.6	24.9	13.3	14.6
	3A06 *	226.7	220.8	197.6	123.6	14.6	14.2	12.2	14.6
	*-- Individuals used for Microscopy
